# Supplementary material for: Climate-Driven Plant Response and Resilience on the Tibetan Plateau in Space and Time: A Review
Source: Plants (Basel). 2021 Mar 4;10(3):480. doi: 10.3390/plants10030480 (PMC7998909; doi:10.3390/plants10030480)
Supplement: Supplementary file 1 [file plants-10-00480-s001.zip]

Archive with 1 entries (1 files):
- plants-1105037-supplementary.csv
