# Supplementary material for: Climate-Driven Plant Response and Resilience on the Tibetan Plateau in Space and Time: A Review
Source: Plants (Basel). 2021 Mar 4;10(3):480. doi: 10.3390/plants10030480 (PMC7998909; doi:10.3390/plants10030480)
Supplement: Supplementary file 1 [file plants-10-00480-s001.zip › plants-1105037-supplementary.csv]

Author	Year of Publication	Individual	Population	Community	Ecosystem	Temperature	Precipitation	Temp/Precipitation	DOI
Chen et al	2014	0	0	0	1	0	1	0	doi:10.1016/j.agrformet.2014.01.002
Chen et al	2011	0	0	0	1	0	0	0	doi:10.1073/pnas.1100091108
Chen et al	2019	0	0	0	1	0	1	0	https://doi.org/10.1002/ece3.4658
Chen et al	2019	1	0	0	0	0	0	0	doi:10.1007/s11738-018-2785-6
Cong et al	2017	0	0	0	1	0	0	1	doi:10.1007/s00484-017-1321-5
Ding et al	2007	0	0	0	1	0	0	0	doi:10.1007/s11442-007-0259-7
Ding et al	2013	0	0	0	1	0	0	0	doi:10.1007/s11434-012-5407-5
Ding et al	2015	0	0	0	1	0	0	0	doi:10.1007/s11442-015-1158-y
Dong et al	2012	0	0	0	1	0	0	0	doi:10.1016/j.agrformet.2012.07.013
Dorji et al	2013	1	0	0	0	0	0	0	doi:10.1111/gcb.12059
Fan et al	2010	0	0	0	1	0	0	0	doi:10.1007/s10661-009-1258-1
Fang and Zhang	2018	0	1	0	0	0	0	0	doi:10.1111/gcb.14470
Fang et al	2018	0	1	0	0	0	0	0	doi:10.1016/j.gloplacha.2018.02.004
Fei et al	2010	1	0	0	0	0	0	0	doi:10.1016/j.chnaes.2010.04.007
Feng et al	2017	0	0	0	1	0	1	0	doi:10.3390/rs9020136
Fu et al	2013	0	0	0	1	0	0	0	https://doi.org/10.1117/1.JRS.7.073505
Fu et al	2018	0	0	0	1	0	1	0	doi:10.1016/j.agrformet.2017.11.017
Ganjurjav et al	2016	0	0	0	1	0	1	0	doi:10.1038/srep23356
Gao et al	2009	0	0	0	1	0	0	0	doi:10.1007/s10584-009-9617-z
Gao et al	2013	0	0	0	1	0	1	0	doi:10.1016/j.scitotenv.2012.12.014
Guo et al	2018	0	1	0	0	0	0	0	doi:10.1016/j.foreco.2018.05.021
Huang et al	2016	0	0	0	1	0	1	0	doi:10.3390/rs8100876
jiang et al	2017	0	0	1	1	0	1	0	https://doi.org/10.1111/jvs.12484
jiang et al	2017	0	0	1	1	0	1	0	https://doi.org/10.1002/ece3.3308
Jin et al	2013	0	0	0	1	0	0	0	doi:10.1007/s10584-013-0722-7
Klein et al	2007	0	1	0	1	0	0	0	doi:10.1890/05-0685
Klein et al	2004	0	1	0	0	0	0	0	doi:10.1111/j.1461-0248.2004.00677.x
Klein et al	2008	1	0	1	0	0	0	0	doi: 10.1007/s10021-008-9160-1
Lehnert et al	2016	0	0	0	1	0	0	1	doi:10.1038/srep24367
Li et al	2015	0	0	0	1	1	0	0	doi:10.3390/rs71215844
Li et al	2016	0	0	0	1	1	0	0	doi:10.3390/su8111146
Li et al	2018	0	0	1	0	0	1	0	https://doi.org/10.5814/j.issn.1674-764x.2018.05.010
Li et al	2018	0	0	0	1	0	0	1	doi:10.3390/rs10101525
Li et al	2016	0	0	0	1	0	1	0	doi:10.1016/j.catena.2016.09.005
Li et al	2013	1	0	0	0	0	0	0	doi:10.1016/j.jaridenv.2012.07.018
Li et al	2016	1	0	0	0	0	0	0	doi:10.1007/s00468-016-1436-z
Liang et al	2016	0	1	0	0	0	0	0	doi:10.1073/pnas.1520582113
Liang et al	2011	1	0	0	0	0	0	0	doi:10.1111/j.1469-8137.2010.03623.x
Liang et al	2015	1	0	0	0	0	0	0	doi:10.1007/s10584-015-1531-y
Liang et al	2012	1	0	0	0	0	0	0	doi:10.1093/aob/mcr315
Lin et al	2011	0	0	0	1	0	0	0	doi:10.1016/j.agrformet.2011.01.009
Liu et al	2012	1	0	0	0	0	0	0	doi:10.1111/j.1469-8137.2012.04178.x
Liu et al	2015	0	0	0	1	0	0	1	doi:10.1071/rj14068
Liu et al	2018	0	0	1	1	0	0	0	doi:10.1073/pnas.1700299114
Liu et al	2011	1	0	0	1	0	0	0	doi:10.1890/10-2060.1
Liu et al	2017	1	0	0	1	0	0	0	doi:10.1016/j.agrformet.2017.01.010
Lu et al	2019	1	0	0	0	0	0	0	doi:10.1002/bes2.1497
Mao et al	2018	1	0	0	0	0	0	0	doi:10.1007/s11676-018-0856-6
Na et al	2011	0	0	0	1	0	0	0	doi:10.1016/j.soilbio.2011.01.009
Pan et al	2017	0	0	0	1	0	0	1	doi:10.1016/j.ecoleng.2017.07.039
Pang et al	2016	0	0	0	1	1	0	0	doi:10.1016/j.quaint.2016.08.038
Peng et al	2017	0	0	1	0	0	0	0	doi:10.1088/1748-9326/aa6508
Piao et al	2012	0	0	0	1	0	1	0	doi:10.1016/j.gloplacha.2012.08.009
Piao et al	2006	0	0	0	1	0	0	0	doi:10.1007/s10584-005-6339-8
Piao et al	2011	0	0	0	1	0	0	0	doi:10.1016/j.agrformet.2011.06.016
Ren et al	2010	0	1	0	1	0	0	0	doi:10.1093/jpe/rtp034
Shen	2011	0	0	0	1	0	0	0	doi:10.1073/pnas.1018390108
Shen et al	2013	0	0	0	1	0	0	0	doi:10.1073/pnas.1304625110
Shen et al	2015	0	0	0	1	1	0	0	doi:10.1073/pnas.1504418112
Shen et al	2014	0	0	0	1	0	0	0	doi:10.1016/j.agrformet.2014.01.003
Shen et al	2011	0	0	0	1	0	0	0	doi:10.1016/j.agrformet.2011.07.003
Shen et al	2015	0	0	0	1	0	0	0	https://doi.org/10.1111/gcb.12961
Shen et al	2016	1	0	0	0	0	0	0	https://doi.org/10.3161/15052249PJE2016.64.1.011
Shen et al	2016	0	1	0	1	0	0	0	doi:10.1111/gcb.13301
Shen et al	2013	1	0	0	0	0	0	0	doi:10.1093/jpe/rtt010
Shi et al	2014	0	0	0	1	0	1	0	doi:10.5194/bg-11-2003-2014
Shi et al	2015	0	1	0	0	0	0	0	doi:10.1016/j.agrformet.2014.09.006
Shi et al	2014	1	0	0	0	0	0	0	doi:10.1371/journal.pone.0107874
Shi et al	2010	1	0	0	0	0	0	0	https://doi.org/10.1007/s11099-010-0058-8
Sun et al	2014	1	0	0	1	0	0	0	doi:10.1371/journal.pone.0108821
Sun et al	2013	0	0	0	1	0	0	0	doi:10.3390/rs5041894
Tao et al	2018	0	0	0	1	1	0	0	https://doi.org/10.1002/joc.5314
Wang et al	2012	0	0	1	1	1	0	0	https://doi.org/10.1890/11-1408.1
Wang et al	2016	0	0	0	1	1	0	0	doi:10.1016/j.ecoinf.2016.03.006
Wang et al	2013	0	0	0	1	0	0	0	doi:10.1073/pnas.1306157110
Wang et al	2014	0	0	0	1	0	1	0	https://doi.org/10.1007/s00484-014-0817-5
Wang et al	2014	0	1	0	0	0	0	0	doi:10.1890/13-2235.1
Wang et al	2016	1	0	0	0	0	0	0	doi:10.1111/bor.12161
Wang et al	2015	0	0	0	1	1	0	0	doi:10.1002/joc.4013
Wang et al	2016	0	0	0	1	0	0	0	doi:10.1016/j.gloplacha.2016.10.014
Wang et al	2014	1	0	0	0	0	0	0	doi:10.1016/j.agrformet.2014.01.021
Wang et al	2017	1	0	0	0	0	0	0	doi:10.1016/j.foreco.2017.07.043
Wu et al	2017	0	0	0	1	0	0	1	doi:10.1038/s41598-017-15530-2
Wu et al	2016	1	0	1	1	0	0	1	doi:10.1038/srep35649
Xia et al	2018	0	0	0	1	0	1	0	https://doi.org/10.1088/1748-9326/aa9997
Xu et al	2008	0	0	0	1	1	0	0	doi:10.1007/s11434-008-0115-x
Xu et al	2012	1	0	0	0	0	0	0	doi:10.1007/s10342-011-0554-9
Xu et al	2016	0	0	0	1	0	0	0	doi:10.1016/j.ecoleng.2016.04.005
Xu et al	2011	0	0	0	1	1	0	0	doi:10.1016/j.jag.2011.02.001
Xu et al	2017	0	0	0	1	1	0	0	doi:10.1007/s12517-016-2801-3
Xu et al	2009	1	0	0	0	0	0	0	doi:10.1111/j.1442-1984.2009.00229.x
Yang et al	2011	0	0	1	0	0	1	0	doi: 10.1111/j.1365-2486.2010.02253.x
Yang et al	2011	1	0	0	0	0	0	0	doi:10.1007/s11104-011-0891-y
Yang et al	2013	1	0	0	0	0	0	1	doi:10.1007/s00344-012-9298-0
Yu et al	2012	0	0	0	1	0	0	0	doi:10.1371/journal.pone.0049230
Yu et al	2010	0	0	0	1	0	0	0	https://doi.org/10.1073/pnas.1012490107
Yu et al	2013	0	0	0	1	0	0	1	doi:10.1109/argo-geoinformatics.2013.6621887
Yu et al	2015	1	0	0	0	0	0	0	doi:10.1371/journal.pone.0129959
Zhang et al	2016	0	0	0	1	0	0	0	doi:10.1007/s11442-016-1252-9
Zhang and Welker	1996	0	1	0	1	0	0	0	https://doi.org/10.1080/00040851.1996.12003167
Zhang et al	2014	0	0	0	1	1	0	0	doi:10.1007/s11442-014-1087-1
Zhang et al	2007	0	0	0	1	0	1	0	doi:10.3390/s7123312
Zhang et al	2011	0	0	0	1	0	1	0	doi:10.1029/2010jd015095
Zhang et al	2013	0	0	0	1	0	0	0	https://doi.org/10.1073/pnas.1210423110
Zhang et al	2013	0	0	0	1	0	1	0	doi:10.1117/1.jrs.7.073572
Zhang et al	2015	0	0	1	1	1	0	0	doi:10.1071/rj14080
Zhang et al	2011	1	0	0	0	0	0	0	doi:10.1016/j.dendro.2010.11.001
Zhao et al	2015	0	0	0	1	0	1	0	doi:10.1071/rj14061
Zhau et al	2010	1	0	0	1	0	1	0	doi:10.1890/11-1408.1
Zhong et al	2010	0	0	0	1	1	0	0	doi:10.1007/s10584-009-9787-8
Zhou et al	2010	1	0	0	0	0	0	0	doi:10.1134/s1067413610020062
Zhu et al	2016	1	1	0	0	0	0	0	doi:10.1098/rsbl.2015.0749
Zhu et al	2014	0	0	0	1	0	1	0	https://doi.org/10.1111/jvs.12207
Zhu et al	2016	1	0	1	1	0	0	0	https://doi.org/10.1038/srep34105
Zu et al	2018	0	0	0	1	0	0	1	https://doi.org/10.1016/j.jag.2018.03.006
		31	12	6	67	13	14	9
